# Supplementary material for: Dual inhibition of SUMOylation and MEK conquers MYC-expressing KRAS-mutant cancers by accumulating DNA damage
Source: J Biomed Sci. 2024 Jul 11;31:68. doi: 10.1186/s12929-024-01060-3 (PMC11238369; doi:10.1186/s12929-024-01060-3)
Supplement: Supplementary file 2 — Supplementary Material 2: Supplementary Table 1. Cell line information. Supplementary Table 2. List of antibodies. Supplementary Table 3. KRAS dependency data. Supplementary Table 4. DeltaCT values of target genes normalized to GAPDH in HCT116 cells treated with or without TAK-981. Supplementary Table 5. Fold-change in target gene expression after TAK-981 treatment in HCT 116 cells. Supplementary Table 6. Normalized Z-scores of significant DEGs in HCT116 cells treated with TAK-981. Supplementary Table 7. MYC mRNA expression compared to that in normal cell lines. Supplementary Table 8. Trametinib sensitivity data from the GDSC. [file 12929_2024_1060_MOESM2_ESM.xls]

## Sheet: Supplemetary Table 1
Cell line information
Cell line	Species	Primary origin	KRAS status	TP53 status (Source by Cellosaurus)
A549	Human	Lung	G12S	Wild type
HCC1588	Human	Lung	G12D	c.886_910del25
HCC2108	Human	Lung	Q61H	G154V
LU65	Human	Lung	G12C	E11Q
LU99	Human	Lung	G12C	Wild type
NCI-H1355	Human	Lung	G13C	E285K
NCI-H2030	Human	Lung	G12C	G262V
NCI-H2122	Human	Lung	G12C	Q16L, C176F
NCI-H23	Human	Lung	G12C	M246I
NCI-H358	Human	Lung	G12C	Null
NCI-H460	Human	Lung	Q61H	Wild type
SW1573	Human	Lung	G12C	Wild type
SW900	Human	Lung	G12V	Q167X
AsPC-1	Human	Pancreas	G12D	c.403delT
CFPAC1	Human	Pancreas	G12V	C242R
HPAF II	Human	Pancreas	G12D	P151S
KP-3	Human	Pancreas	G12V	c.455dupC, c.455_456insC, P152fs, c.459_460insC
KP-4	Human	Pancreas	G12D	Wild type
MIA PaCa-2	Human	Pancreas	G12C	R248W
PANC-1	Human	Pancreas	G12D	R273H
PA-TU-8988T	Human	Pancreas	G12V	R282W
PK-45H	Human	Pancreas	G12V	Wild type
PK-8	Human	Pancreas	G12R	Q167X
DLD-1	Human	Colorectal	G13D	S241F
HCT 116	Human	Colorectal	G13D	Wild type
LoVo	Human	Colorectal	G13D	Wild type
LS513	Human	Colorectal	G12D	Wild type
SW1463	Human	Colorectal	G12C	R248Q
SW620	Human	Colorectal	G12V	R273H, P309S
SW837	Human	Colorectal	G12C	R248W
LLC	Mouse (B6)	Lung	G12C
CMT167	Mouse (B6)	Lung	G12V
CT26	Mouse (BALB/c)	Colorectal	G12D
BEAS-2B	Human	Normal
HUVEC-C	Human	Normal
IMR-90	Human	Normal
Cuture condition
Human; RPMI1640, 10% heat-inactivated fetal bovine serum, 100 U/mL penicillin, 100 ug/mL streptomycin
Mouse; DMEM, 10% heat-inactivated fetal bovine serum, 100 U/mL penicillin, 100 ug/mL streptomycin
Human (Normal); DMEM, 10% heat-inactivated fetal bovine serum, 100 U/mL penicillin, 100 ug/mL streptomycin

## Sheet: Supplementary Table 2
List of antibodies
Antibody	Application	Company	Catalogue #
Rabbit polyclonal anti-SAE2/UBA2	WB	Cell Signaling Technology	Cat# 5293, RRID:AB_10624868
Rabbit monoclonal anti-SUMO-2/3	WB	Cell Signaling Technology	Cat# 4971, RRID:AB_2198425
Rabbit monoclonal anti-GAPDH	WB	Cell Signaling Technology	Cat# 5174, RRID:AB_10622025
Rabbit monoclonal anti-Myc	WB	Cell Signaling Technology	Cat# 13987, RRID:AB_2631168
Rabbit monoclonal anti-Ubiquitin	WB	Cell Signaling Technology	Cat# 43124, RRID:AB_2799235
Rabbit polyclonal anti-Fbxw7	WB	abcam	Cat# 192328
Rabbit monoclonal anti-phospho-ERK1/2	WB	Cell Signaling Technology	Cat# 4370, RRID:AB_2315112
Rabbit monoclonal anti-ERK1/2	WB	Cell Signaling Technology	Cat# 4695, RRID:AB_390779
Rabbit monoclonal anti-Cleaved PARP (Human)	WB	Cell Signaling Technology	Cat# 5625, RRID:AB_10699459
Rabbit monoclonal anti-Cleaved PARP (Mouse)	WB	Cell Signaling Technology	Cat# 94885, RRID:AB_2800237
Rabbit monoclonal anti-Rad51	WB	Cell Signaling Technology	Cat# 8875, RRID:AB_2721109
Rabbit monoclonal anti-phospho-Histone H2A.X (Ser139)	WB	Cell Signaling Technology	Cat# 2577, RRID:AB_2118010
Rabbit monoclonal anti-BRCA1	WB	Cell Signaling Technology	Cat# 14823, RRID:AB_2798631
Anti-rabbit IgG, HRP-linked	WB	Cell Signaling Technology	Cat# 7074, RRID:AB_10697506
Clean-Blot IP Detection Reagent (HRP)	WB	Thermo Fisher Scientific	Cat# 21230, RRID:AB_2864363
PureBlu DAPI Nuclear Staining Dye	IF	Bio-Rad	Cat# 1351303
Anti-ɣ-H2AX antibody	IF	Dojindo	Cat# G265

## Sheet: Supplementary Table 3
KRAS dependency data
Cell line	Primary origin	KRAS KO effect	KRAS dependency
NCI-H2122	Lung	-1.00003	Independent
NCI-H23	Lung	-0.507818	Independent
HCC1588	Lung	ND	Unknown
NCI-H460	Lung	-1.15843	Independent
NCI-H358	Lung	-1.44563	Dependent
A549	Lung	-1.03329	Independent
LU99	Lung	-1.54288	Dependent
LU65	Lung	-1.28016	Independent
NCI-H1355	Lung	-0.42528	Independent
HCC2108	Lung	ND	Unknown
NCI-H2030	Lung	-1.49771	Dependent
SW900	Lung	ND	Unknown
SW1573	Lung	-1.18032	Independent
MIA PaCa-2	Pancreas	-2.02054	Dependent
KP-4	Pancreas	-1.19648	Independent
PA-TU-8988T	Pancreas	-1.54069	Dependent
PK-8	Pancreas	-1.40573	Dependent
AsPC-1	Pancreas	-2.38527	Dependent
HPAF II	Pancreas	-1.87572	Dependent
PK-45H	Pancreas	-2.86083	Dependent
CFPAC1	Pancreas	-1.94214	Dependent
KP-3	Pancreas	-1.04355	Independent
PANC-1	Pancreas	-1.76913	Dependent
SW620	Colorectal	-1.63796	Dependent
HCT 116	Colorectal	-1.96775	Dependent
LoVo	Colorectal	-0.971061	Independent
LS513	Colorectal	-1.54245	Dependent
SW837	Colorectal	-1.83392	Dependent
DLD-1	Colorectal	-1.26861	Independent
SW1463	Colorectal	-1.65932	Dependent
LLC	Lung (mouse)	ND	Unknown
CMT167	Lung (mouse)	ND	Unknown
CT26	CRC (mouse)	ND	Unknown
		Data resouce	Data resouce
		CCLE	Singh A, Cancer Cell 2009

## Sheet: Supplementary Table 4
DeltaCT values of target genes normalized to GAPDH in HCT116 cells treated with or without TAK-981.
	Control 1	Control 2	Control 3	TAK-981 1	TAK-981 2	TAK-981 3
ABL1	6.02697	5.99683	6.04914	6.80237	6.48732	6.62646
AKT1	4.44421	4.46168	4.72011	5.5561	5.46618	5.51047
AKT2	6.0029	5.90509	6.09115	6.71772	6.62846	6.56906
APC	7.93234	7.8765	8.11242	7.9487	7.95386	7.96388
BAX	6.30926	6.37774	6.39911	5.70741	5.61942	5.65473
BCAR1	9.49227	9.41398	9.49477	10.3348	10.0353	10.5179
BCL2	11.8624	11.9458	11.9328	12.7529	12.8209	12.7466
BCL2L1	3.31259	3.15385	3.39722	3.94838	3.64029	3.71005
BCL2L11	9.08548	9.23301	9.38343	9.77747	9.73307	9.72001
BID	9.53986	9.58202	9.72771	9.54683	9.33281	9.36982
BRAF	9.36555	9.43997	9.72314	8.6904	8.34711	8.5932
CASP8	9.46262	9.47632	9.55537	9.18982	9.03366	9.04844
CASP9	6.5266	6.5057	8.07277	7.30101	7.78086	7.82956
CCND1	3.18312	3.07281	3.40413	4.42092	4.18406	4.31423
CCND2	16.2189	Undetermined	Undetermined	Undetermined	Undetermined	16.2518
CCND3	7.78829	7.79304	7.86473	8.52326	8.22106	8.57847
CCNE1	7.04601	7.09936	7.11875	7.70403	7.417	7.59209
CDC42	12.8862	13.2706	12.7135	13.1037	12.9281	13.1726
CDH1	6.68742	6.71105	6.71152	7.77169	7.56107	7.80303
CDK2	5.90614	5.88814	6.00978	5.65905	5.48548	5.48919
CDK4	4.38902	4.47389	4.5087	3.99567	3.61331	3.82378
CDKN1A	4.92774	4.68914	4.86125	3.96039	3.88538	3.88629
CDKN1B	6.26464	6.19864	6.38965	5.79494	5.7584	5.67207
CDKN2A	6.50187	6.27942	6.56134	6.91372	6.58335	6.7232
CDKN2B	Undetermined	Undetermined	Undetermined	Undetermined	Undetermined	Undetermined
COL1A1	Undetermined	Undetermined	16.4251	16.9874	15.6159	Undetermined
CRK	8.6708	8.7186	8.79973	7.10589	6.80546	6.9356
CTNNB1	4.23325	4.25166	4.2781	3.64572	3.39004	3.33444
CYCS	9.02648	9.30894	9.4087	8.1808	8.47658	8.05774
DVL1	6.09319	6.10362	6.39676	7.20019	6.73658	7.35155
E2F1	6.46469	6.49977	6.7843	7.49643	7.20331	7.43093
EGFR	8.47845	8.35073	8.63395	9.10671	8.68172	8.81485
ELK1	6.13882	6.26685	6.37271	6.9222	6.55336	6.75615
ERBB2	7.00108	6.9614	7.24333	7.86062	7.67738	7.78161
FADD	12.2904	12.4198	12.5345	10.9955	10.3845	10.9746
FAS	8.82933	8.87681	8.7504	6.89663	6.73232	6.58669
FASLG	Undetermined	Undetermined	Undetermined	Undetermined	Undetermined	Undetermined
FGF2	10.0349	9.48481	9.98064	9.96679	9.71006	9.6697
FN1	9.83918	9.74892	9.90382	10.1862	10.5976	11.0604
FOS	7.4514	7.50244	8.39238	7.87916	8.30072	8.45987
FYN	8.32091	8.10301	8.4068	9.358	9.31367	9.20521
FZD1	10.4199	11.089	11.0646	11.6049	11.6894	11.8592
GRB2	5.14883	5.05358	5.29176	5.49595	5.42254	5.42603
GSK3B	5.44585	5.23432	5.63013	5.50817	5.32573	5.35495
HGF	Undetermined	Undetermined	Undetermined	Undetermined	Undetermined	15.8768
HRAS	7.57204	7.62231	7.82903	7.17001	6.85573	7.06257
IGF1	Undetermined	Undetermined	Undetermined	Undetermined	Undetermined	Undetermined
IGF1R	7.74762	7.67182	7.63954	9.11618	8.66394	9.04415
ITGA2B	11.1528	10.7459	11.1901	10.6863	10.8752	11.0463
ITGAV	5.26788	5.37264	5.66787	5.55739	5.34169	5.37161
ITGB1	4.26165	4.17555	4.49114	4.01327	4.05183	3.96674
ITGB3	11.9053	11.7094	12.8194	13.8058	13.083	12.5692
JUN	9.23558	9.92959	9.49866	9.65504	9.70244	9.5802
KDR	12.858	12.1427	12.7116	13.8298	12.8115	13.6009
KIT	13.9978	14.3839	Undetermined	16.2608	Undetermined	16.1019
KRAS	10.3998	10.2424	10.4203	7.29729	7.3281	7.21037
LEF1	Undetermined	Undetermined	Undetermined	Undetermined	Undetermined	Undetermined
MAP2K1	7.94987	7.92583	8.08008	8.93637	8.95853	8.72283
MAP3K5	9.68204	9.3179	10.3885	10.9018	10.2795	10.9421
MAPK1	5.15022	5.44705	5.75012	5.88694	5.78096	5.78317
MAPK14	6.73336	6.42181	6.70055	6.72083	6.54153	6.57708
MAPK3	6.91498	6.8943	7.00493	7.06192	6.77115	6.98824
MAPK8	8.17294	8.44181	8.54307	8.11364	7.84217	7.78939
MAX	14.3937	14.3542	16.238	14.4911	13.1704	14.3346
MDM2	6.60238	6.47547	6.86144	4.49962	4.31157	4.25822
MYC	1.97816	1.86691	1.87695	2.95172	2.85802	2.96472
NFKB1	7.23361	7.14828	7.28563	7.90077	7.58868	7.66244
NFKB2	5.36248	5.31967	5.59903	5.74923	5.67549	5.81173
NFKBIA	6.80647	6.7965	6.93141	7.38996	7.02703	7.38747
NRAS	5.33955	5.25241	5.59665	3.83849	3.61425	3.68398
PIK3CA	9.8665	9.9179	9.85675	10.1087	9.77575	9.72873
PIK3R1	8.86203	8.84147	9.25721	9.52093	9.33166	9.41954
PTEN	9.82771	9.67265	9.51495	10.5474	9.94495	10.0718
PTK2	4.13917	4.47379	4.79074	4.85568	4.73884	4.77973
PTK2B	10.0452	10.417	10.3422	10.8921	10.5553	10.8635
RAC1	9.07643	9.07071	9.26412	8.83892	8.52515	8.51609
RAF1	8.11056	8.12531	8.39516	8.15989	7.78498	8.03494
RB1	7.00993	6.91643	7.26675	6.62007	6.46675	6.50597
RELA	5.13895	5.44829	5.75919	5.98972	5.98407	5.93412
RHOA	2.01649	2.00051	2.31233	1.55944	1.47436	1.46871
SHC1	5.43022	5.38199	5.83476	6.00413	5.94472	5.70589
SMAD4	6.62554	6.53149	6.77709	7.04963	6.85088	6.87997
SOS1	8.20399	7.98075	8.24764	8.03199	7.8533	7.87162
SPP1	11.2517	11.198	11.2543	9.87788	9.85396	9.71235
SRC	6.30371	6.14203	6.38806	7.11081	6.88192	7.04374
TCF3	5.66665	5.68003	5.8672	6.95332	6.92882	7.06382
TGFB1	5.91063	5.86595	5.90788	7.03125	6.6225	7.01782
TGFBR1	7.38351	7.34037	7.86725	7.81406	7.7383	7.71437
TGFBR2	7.10839	6.93092	7.16063	7.53621	7.45207	7.23272
TP53	4.63488	4.68194	4.76227	5.56315	5.33603	5.44034
VEGFA	6.34305	6.16072	6.33526	6.77379	6.57166	6.63106
WNT1	15.2624	15.4858	14.3895	Undetermined	Undetermined	15.7489

## Sheet: Supplementary Table 5
Fold-change in target gene expression after TAK-981 treatment in HCT 116 cells.
	Control	TAK-981	log2 FC	P value	FDR
ABL1	6.02431	6.63872	-0.614403	0.002647	0.005251
AKT1	4.542	5.51092	-0.968918	0.000477	0.001863
AKT2	5.99972	6.63841	-0.638697	0.000758	0.00234
APC	7.97375	7.95548	0.0182724	0.8031	0.562191
BAX	6.36204	5.66052	0.70152	4.7e-05	0.000375
BCAR1	9.467	10.296	-0.828994	0.004416	0.007316
BCL2	11.9137	12.7735	-0.859785	1.7e-05	0.000308
BCL2L1	3.28789	3.76624	-0.478351	0.015213	0.01878
BCL2L11	9.23397	9.74352	-0.509545	0.004363	0.007316
BID	9.61653	9.41648	0.200042	0.082426	0.073851
BRAF	9.50955	8.54357	0.965986	0.002943	0.005637
CASP8	9.4981	9.09064	0.407463	0.00211	0.004509
CASP9	7.03502	7.63715	-0.602123	0.331802	0.249076
CCND1	3.22002	4.30641	-1.08638	0.000802	0.002344
CCND2	16.2189	16.2518	-0.0328484
CCND3	7.81535	8.44093	-0.625579	0.005326	0.007786
CCNE1	7.08804	7.57104	-0.483001	0.005005	0.00768
CDC42	12.9568	13.0681	-0.111341	0.570836	0.417236
CDH1	6.70333	7.71193	-1.0086	0.00019	0.000958
CDK2	5.93469	5.54457	0.390116	0.004741	0.007525
CDK4	4.4572	3.81092	0.646286	0.005115	0.00768
CDKN1A	4.82604	3.91069	0.915356	0.000263	0.001219
CDKN1B	6.28431	5.7418	0.54251	0.001256	0.00317
CDKN2A	6.44755	6.74009	-0.292547	0.085606	0.075483
CDKN2B
COL1A1	16.4251	16.3017	0.123443
CRK	8.72971	6.94898	1.78073	4.7e-05	0.000375
CTNNB1	4.25434	3.45673	0.7976	0.001183	0.003129
CYCS	9.24804	8.23837	1.00967	0.003936	0.007289
DVL1	6.19786	7.09611	-0.898248	0.012899	0.016663
E2F1	6.58292	7.37689	-0.793969	0.004137	0.007316
EGFR	8.48771	8.86776	-0.380051	0.064268	0.060215
ELK1	6.25946	6.7439	-0.484442	0.018449	0.021805
ERBB2	7.0686	7.77321	-0.704601	0.002384	0.004906
FADD	12.4149	10.7849	1.63005	0.001548	0.003739
FAS	8.81884	6.73855	2.0803	2.8e-05	0.00035
FASLG
FGF2	9.83344	9.78218	0.0512549	0.809636	0.562191
FN1	9.83064	10.6147	-0.784105	0.037778	0.038862
FOS	7.78207	8.21325	-0.431179	0.287046	0.21843
FYN	8.27691	9.29229	-1.01538	0.000555	0.001863
FZD1	10.8579	11.7179	-0.860015	0.020559	0.023793
GRB2	5.16472	5.44817	-0.283451	0.018076	0.021805
GSK3B	5.43677	5.39628	0.0404841	0.764025	0.544123
HGF		15.8768
HRAS	7.67446	7.02944	0.645025	0.005998	0.008544
IGF1
IGF1R	7.68633	8.94142	-1.2551	0.000952	0.002644
ITGA2B	11.0296	10.8693	0.160345	0.412509	0.305532
ITGAV	5.43613	5.42356	0.0125688	0.934625	0.639715
ITGB1	4.30945	4.01061	0.298837	0.037613	0.038862
ITGB3	12.1447	13.1527	-1.00795	0.111738	0.092643
JUN	9.55461	9.64589	-0.0912844	0.680635	0.49103
KDR	12.5708	13.4141	-0.843321	0.089486	0.076476
KIT	14.1909	16.1814	-1.99049	0.000308	0.001315
KRAS	10.3542	7.27858	3.07559	1e-06	7.2e-05
LEF1
MAP2K1	7.98526	8.87258	-0.88732	0.00057	0.001863
MAP3K5	9.79616	10.7078	-0.911634	0.074604	0.067938
MAPK1	5.44913	5.81702	-0.367892	0.105669	0.088938
MAPK14	6.61857	6.61314	0.00542959	0.960206	0.642644
MAPK3	6.93807	6.94044	-0.00236702	0.983985	0.650718
MAPK8	8.38594	7.91507	0.470875	0.034349	0.036694
MAX	14.9953	13.9987	0.996598	0.253913	0.19866
MDM2	6.64643	4.35647	2.28996	7.1e-05	0.000494
MYC	1.90734	2.92482	-1.01748	3.1e-05	0.00035
NFKB1	7.22251	7.71729	-0.494788	0.008477	0.011772
NFKB2	5.42706	5.74548	-0.318421	0.028992	0.032868
NFKBIA	6.84479	7.26815	-0.423359	0.029901	0.03322
NRAS	5.3962	3.71224	1.68396	0.000164	0.000908
PIK3CA	9.88039	9.87105	0.00933901	0.944314	0.639715
PIK3R1	8.9869	9.42404	-0.437143	0.040146	0.039731
PTEN	9.67177	10.188	-0.51627	0.065038	0.060215
PTK2	4.4679	4.79142	-0.323515	0.166432	0.133989
PTK2B	10.2681	10.7703	-0.502144	0.032713	0.035632
RAC1	9.13709	8.62672	0.510366	0.014577	0.018403
RAF1	8.21034	7.99327	0.217073	0.20602	0.163492
RB1	7.06437	6.53093	0.533438	0.009591	0.012994
RELA	5.44881	5.9693	-0.520493	0.044552	0.04267
RHOA	2.10977	1.50084	0.608938	0.004478	0.007316
SHC1	5.54899	5.88491	-0.335926	0.119358	0.097505
SMAD4	6.64471	6.92683	-0.282122	0.040768	0.039731
SOS1	8.14413	7.91897	0.225157	0.088224	0.076476
SPP1	11.2347	9.81473	1.41993	1.3e-05	0.000308
SRC	6.27793	7.01216	-0.734223	0.001774	0.00398
TCF3	5.73796	6.98199	-1.24403	8.5e-05	0.000527
TGFB1	5.89482	6.89052	-0.9957	0.001791	0.00398
TGFBR1	7.53038	7.75558	-0.225197	0.258097	0.199129
TGFBR2	7.06665	7.407	-0.340351	0.040732	0.039731
TP53	4.69303	5.44651	-0.753479	0.000563	0.001863
VEGFA	6.27968	6.65884	-0.379162	0.010947	0.014478
WNT1	15.0459	15.7489	-0.702991

## Sheet: Supplementary Table 6
Normalized Z-scores of significant DEGs in HCT116 cells treated with TAK-981.
	Control 1	Control 2	Control 3	TAK-981 1	TAK-981 2	TAK-981 3
CDH1	1.01991	0.973586	0.97267	-1.10589	-0.69295	-1.16732
IGF1R	0.879498	0.997235	1.04737	-1.24613	-0.54372	-1.13425
MYC	0.856844	1.07452	1.05487	-1.04804	-0.86472	-1.07348
CCND1	1.04317	1.24153	0.64572	-1.18274	-0.7568	-0.99088
FYN	0.895708	1.31664	0.729804	-1.10764	-1.02201	-0.8125
TCF3	1.10623	1.08486	0.786235	-0.9467	-0.90761	-1.12301
ITGB3	1.05173	1.32877	-0.24157	-1.63696	-0.61448	0.112515
CYCS	-0.53212	-1.0627	-1.25007	1.05645	0.500834	1.28761
FADD	-0.81988	-0.97351	-1.10971	0.717571	1.44308	0.742455
CRK	-0.92858	-0.98198	-1.07259	0.819143	1.15467	1.00933
MDM2	-0.9549	-0.84482	-1.1796	0.868941	1.03205	1.07833
NRAS	-0.92296	-0.82055	-1.22511	0.841165	1.1047	1.02275
FAS	-1.00573	-1.05118	-0.93018	0.844373	1.00165	1.14106
KRAS	-1.02871	-0.92644	-1.04206	0.986918	0.966902	1.04339
SPP1	-1.02093	-0.94558	-1.02459	0.908346	0.941938	1.14081

## Sheet: Supplementary Table 7
MYC mRNA expression compared to that in normal cell lines.
Histology	Cell line	ddCT (BEAS-2B)	ddCT (HUVEC-C)	ddCT (IMR-90)
NSCLC	A549	0.856302	1.38181	1.76877
	HCC1588	1.14515	1.66921	1.97932
	HCC2108	0.240772	0.742244	2.33459
	LU65	1.97008	2.49091	4.01297
	LU99	1.39271	1.89991	3.33905
	NCI-H1355	-0.691376	-0.153929	1.14659
	NCI-H2030	-0.467846	0.0134418	0.817267
	NCI-H2122	2.06869	2.58076	3.59694
	NCI-H23	-0.14448	0.343505	1.95905
	NCI-H358	-1.07015	-0.57824	0.489233
	NCI-H460	0.68832	1.189	2.34957
	SW1573	0.212425	0.702171	1.94002
	SW900	-0.248526	0.243103	1.44543
PDAC	AsPC-1	1.78587	2.30951	3.18523
	CFPAC-1	-0.370083	0.159841	1.1087
	HPAF II	0.144782	0.607473	3.74195
	KP-3	-0.624487	-0.125076	1.17214
	KP-4	0.137266	0.66705	1.7222
	MIA PaCa-2	0.383743	0.924335	2.18528
	PANC-1	0.30328	0.821713	1.74071
	PA-TU-8988T	1.66765	2.1843	3.04904
	PK-45H	-0.584848	-0.0597758	0.976461
	PK-8	1.37135	1.89471	2.96438
CRC	DLD-1	0.41374	0.757401	2.03005
	HCT 116	2.11407	2.48084	3.51532
	LoVo	1.95081	2.30701	3.56582
	LS513	2.06742	2.4079	3.55536
	SW1463	1.63133	2.00467	3.59598
	SW620	1.51643	1.85311	2.99885
	SW837	0.637197	0.984934	1.98712

## Sheet: Supplementary Table 8
Trametinib sensitivity data from the GDSC
Cell line	TCGA classification	Tissue sub-type	IC50 (uM)	KRAS mut
G-MEL	SKCM	melanoma	0.000795	0
OCUM-1	STAD	stomach	0.000974	0
KMOE-2	LAML	acute_myeloid_leukaemia	0.000993	0
MMAc-SF	SKCM	melanoma	0.001044	0
DU-4475	BRCA	breast	0.001047	0
IGR-37	SKCM	melanoma	0.001062	0
C32	SKCM	melanoma	0.001107	0
A375	SKCM	melanoma	0.00124	0
OCI-AML2	LAML	acute_myeloid_leukaemia	0.001329	0
SH-4	SKCM	melanoma	0.00139	0
HCC-15	LUSC	lung_NSCLC_squamous_cell_carcinoma	0.001773	0
OV-90	OV	ovary	0.001774	0
BHT-101	THCA	thyroid	0.001776	0
WM35	SKCM	melanoma	0.001832	0
KU-19-19	BLCA	bladder	0.001848	0
M14	SKCM	melanoma	0.001893	0
MEL-HO	SKCM	melanoma	0.001958	0
HMV-II	SKCM	melanoma	0.001966	0
CHP-212	NB	neuroblastoma	0.001993	0
IPC-298	SKCM	melanoma	0.00205	0
NCI-H2291	LUAD	lung_NSCLC_adenocarcinoma	0.002341	1
SKM-1	UNCLASSIFIED	haematopoietic_neoplasm_other	0.002383	1
PL18	PAAD	pancreas	0.002413	0
UACC-257	SKCM	melanoma	0.002423	0
K5	THCA	thyroid	0.002448	0
ONS-76	MB	medulloblastoma	0.002453	0
451Lu	SKCM	melanoma	0.002495	0
COLO-679	SKCM	melanoma	0.002512	0
LB2518-MEL	SKCM	melanoma	0.002512	0
KMH-2	THCA	thyroid	0.00253	0
SK-MEL-30	SKCM	melanoma	0.002634	0
CP50-MEL-B	SKCM	melanoma	0.002668	0
SK-MEL-2	SKCM	melanoma	0.002683	0
CL-34	COREAD	large_intestine	0.002788	0
IHH-4	THCA	thyroid	0.002832	0
OCI-AML3	LAML	acute_myeloid_leukaemia	0.002882	0
MZ1-PC	PAAD	pancreas	0.00295	1
PSN1	PAAD	pancreas	0.002969	1
MDST8	COREAD	large_intestine	0.003202	0
NCI-H3118	UNCLASSIFIED	head_and_neck	0.003253	0
UACC-62	SKCM	melanoma	0.003302	0
KARPAS-620	MM	haematopoietic_neoplasm_other	0.003487	1
GAK	SKCM	melanoma	0.003549	0
NB4	LAML	acute_myeloid_leukaemia	0.003588	0
G-361	SKCM	melanoma	0.003588	0
SK-MEL-28	SKCM	melanoma	0.003648	0
LOXIMVI	SKCM	melanoma	0.00375	0
H-EMC-SS	UNCLASSIFIED	chondrosarcoma	0.003888	0
HT-29	COREAD	large_intestine	0.003892	0
KU812	LCML	chronic_myeloid_leukaemia	0.004009	0
SK-CO-1	COREAD	large_intestine	0.004019	1
K2	SKCM	melanoma	0.004214	0
CP66-MEL	SKCM	melanoma	0.004396	0
HuCCT1	UNCLASSIFIED	biliary_tract	0.004403	1
HSC-3	HNSC	head_and_neck	0.004453	0
HTC-C3	THCA	thyroid	0.004499	0
HPAF-II	PAAD	pancreas	0.004636	1
NCI-H292	UNCLASSIFIED	lung_NSCLC_adenocarcinoma	0.004704	0
NUGC-4	STAD	stomach	0.004732	0
Hs-633T	UNCLASSIFIED	fibrosarcoma	0.004807	1
ES-2	UNCLASSIFIED	ovary	0.004904	0
OVCAR-5	OV	ovary	0.005001	1
RKN	UNCLASSIFIED	ovary	0.005105	1
A549	LUAD	lung_NSCLC_adenocarcinoma	0.005148	1
CL-11	COREAD	large_intestine	0.00519	1
MZ7-mel	SKCM	melanoma	0.005316	0
HT-144	SKCM	melanoma	0.005452	0
NCI-H1666	LUAD	lung_NSCLC_adenocarcinoma	0.005679	0
BFTC-905	BLCA	bladder	0.006152	0
JHH-1	LIHC	liver	0.006252	0
Hey	OV	ovary	0.006493	1
NCI-H1915	UNCLASSIFIED	lung_NSCLC_large_cell	0.006512	0
HO-1-N-1	HNSC	head_and_neck	0.00658	0
EoL-1-cell	UNCLASSIFIED	haematopoietic_neoplasm_other	0.006678	0
EBC-1	LUSC	lung_NSCLC_squamous_cell_carcinoma	0.006746	0
ASH-3	THCA	thyroid	0.006798	0
NCI-H2122	LUAD	lung_NSCLC_adenocarcinoma	0.006986	1
CL-40	COREAD	large_intestine	0.006992	1
Calu-6	LUAD	lung_NSCLC_adenocarcinoma	0.0071	1
NCI-H747	COREAD	large_intestine	0.007134	1
BB49-HNC	HNSC	head_and_neck	0.007248	0
KNS-62	LUSC	lung_NSCLC_squamous_cell_carcinoma	0.007277	0
RD	UNCLASSIFIED	rhabdomyosarcoma	0.007799	0
RL95-2	UNCLASSIFIED	endometrium	0.007805	0
BPH-1	UNCLASSIFIED	prostate	0.007847	0
PL4	PAAD	pancreas	0.007855	1
COLO-205	COREAD	large_intestine	0.007999	0
LCLC-97TM1	UNCLASSIFIED	lung_NSCLC_large_cell	0.008005	1
SK-MEL-24	SKCM	melanoma	0.008229	0
MOLT-13	ALL	lymphoblastic_T_cell_leukaemia	0.008302	0
OCI-AML5	LAML	acute_myeloid_leukaemia	0.008646	0
NCI-H929	MM	myeloma	0.009244	0
SW626	OV	ovary	0.009249	1
DOK	HNSC	head_and_neck	0.009445	0
A101D	SKCM	melanoma	0.009605	0
PA-TU-8902	PAAD	pancreas	0.009785	1
HN	HNSC	head_and_neck	0.010061	0
JURL-MK1	LCML	chronic_myeloid_leukaemia	0.010156	0
GI-ME-N	NB	neuroblastoma	0.010291	0
SW872	UNCLASSIFIED	soft_tissue_other	0.010379	0
CAPAN-2	PAAD	pancreas	0.01046	1
SUIT-2	PAAD	pancreas	0.010625	1
JHOS-2	OV	ovary	0.010763	0
BICR22	HNSC	head_and_neck	0.010856	0
CAL-27	HNSC	head_and_neck	0.011134	0
EGI-1	UNCLASSIFIED	biliary_tract	0.01133	1
RMG-I	UNCLASSIFIED	ovary	0.01182	0
KP-2	PAAD	pancreas	0.011882	1
HCC-44	LUAD	lung_NSCLC_adenocarcinoma	0.01194	1
RCM-1	COREAD	large_intestine	0.012108	1
MEL-JUSO	SKCM	melanoma	0.01225	0
HCT-116	COREAD	large_intestine	0.012684	1
SW1271	SCLC	lung_small_cell_carcinoma	0.0127	0
Ca9-22	HNSC	head_and_neck	0.013002	0
EM-2	LCML	chronic_myeloid_leukaemia	0.013562	0
Hep3B2-1-7	LIHC	liver	0.013596	0
AsPC-1	PAAD	pancreas	0.01385	1
OVCA420	OV	ovary	0.014344	0
TYK-nu	UNCLASSIFIED	ovary	0.014845	0
PE-CA-PJ15	HNSC	head_and_neck	0.014847	0
NCI-H1792	LUAD	lung_NSCLC_adenocarcinoma	0.015168	1
PA-TU-8988T	PAAD	pancreas	0.015584	1
SK-LMS-1	UNCLASSIFIED	soft_tissue_other	0.015663	0
EC-GI-10	ESCA	oesophagus	0.015943	0
SNU-C1	COREAD	large_intestine	0.016204	0
NCI-H1417	SCLC	lung_small_cell_carcinoma	0.016413	0
NCI-H2087	LUAD	lung_NSCLC_adenocarcinoma	0.016454	0
MEG-01	LCML	chronic_myeloid_leukaemia	0.016499	0
EPLC-272H	LUSC	lung_NSCLC_squamous_cell_carcinoma	0.016552	0
COLO-792	SKCM	melanoma	0.017073	0
SAS	HNSC	head_and_neck	0.017113	0
PANC-02-03	PAAD	pancreas	0.017208	1
SW954	UNCLASSIFIED	urogenital_system_other	0.018048	0
PCI-4B	HNSC	head_and_neck	0.018584	0
CAL-62	THCA	thyroid	0.018627	1
D-263MG	GBM	glioma	0.018824	0
NCI-H2347	LUAD	lung_NSCLC_adenocarcinoma	0.018855	1
SK-MEL-1	SKCM	melanoma	0.018903	0
OVCA433	OV	ovary	0.019124	0
SNU-407	COREAD	large_intestine	0.019156	1
SK-MEL-3	SKCM	melanoma	0.019287	0
KASUMI-1	LAML	acute_myeloid_leukaemia	0.019636	0
B-CPAP	THCA	thyroid	0.019684	0
NCI-H727	UNCLASSIFIED	lung_NSCLC_carcinoid	0.019737	1
CAL-39	CESC	cervix	0.0211	0
BxPC-3	PAAD	pancreas	0.021277	0
OVMIU	OV	ovary	0.021453	0
WM-115	SKCM	melanoma	0.02254	0
NB5	NB	neuroblastoma	0.022546	0
MV-4-11	UNCLASSIFIED	leukemia	0.023022	0
NCI-H290	MESO	mesothelioma	0.023151	0
COLO-783	SKCM	melanoma	0.023424	0
LS-411N	COREAD	large_intestine	0.023821	0
SCC-15	HNSC	head_and_neck	0.024243	0
JHH-7	LIHC	liver	0.02471	0
KS-1	GBM	glioma	0.025289	0
Mewo	SKCM	melanoma	0.02531	0
NCI-H716	COREAD	large_intestine	0.025611	0
KYSE-220	ESCA	oesophagus	0.026322	0
SK-N-AS	NB	neuroblastoma	0.026425	0
HD-MY-Z	UNCLASSIFIED	Hodgkin_lymphoma	0.026444	0
MIA-PaCa-2	PAAD	pancreas	0.026503	1
NCI-H2795	MESO	mesothelioma	0.026534	0
LB2241-RCC	KIRC	kidney	0.027069	0
COLO-829	SKCM	melanoma	0.027591	0
SK-GT-4	ESCA	oesophagus	0.027633	1
SW620	COREAD	large_intestine	0.027761	1
OACp4C	ESCA	oesophagus	0.028285	0
SW1463	COREAD	large_intestine	0.028359	1
SAT	HNSC	head_and_neck	0.028527	0
NCI-H1975	LUAD	lung_NSCLC_adenocarcinoma	0.028933	0
RXF393	KIRC	kidney	0.02912	0
DiFi	COREAD	large_intestine	0.02921	0
JHU-029	HNSC	head_and_neck	0.029328	0
CGTH-W-1	THCA	thyroid	0.030062	0
LS-513	COREAD	large_intestine	0.030255	1
RVH-421	SKCM	melanoma	0.0304	0
SCC-25	HNSC	head_and_neck	0.030584	0
NCI-H3122	LUAD	lung_NSCLC_adenocarcinoma	0.031359	0
8305C	THCA	thyroid	0.032951	0
KALS-1	LGG	glioma	0.033305	0
8505C	THCA	thyroid	0.033757	0
BB30-HNC	HNSC	head_and_neck	0.034808	0
SCC90	HNSC	head_and_neck	0.034866	0
CAL-29	BLCA	bladder	0.034919	0
HOP-92	UNCLASSIFIED	lung_NSCLC_large_cell	0.035157	0
JHOS-3	OV	ovary	0.03574	0
SCC-9	HNSC	head_and_neck	0.036293	0
OE21	ESCA	oesophagus	0.036506	0
LB373-MEL-D	SKCM	melanoma	0.036523	0
HT-1080	UNCLASSIFIED	fibrosarcoma	0.036856	0
T24	BLCA	bladder	0.036861	0
NCI-H1299	UNCLASSIFIED	lung_NSCLC_large_cell	0.038071	0
LS-1034	COREAD	large_intestine	0.039693	1
C-33-A	CESC	cervix	0.039851	0
SK-MES-1	LUSC	lung_NSCLC_squamous_cell_carcinoma	0.039881	0
MKN45	STAD	stomach	0.040004	0
CHSA0011	UNCLASSIFIED	chondrosarcoma	0.040346	0
Caov-4	OV	ovary	0.040598	0
OVCAR-4	OV	ovary	0.042897	0
DK-MG	GBM	glioma	0.043099	0
NCI-H1437	LUAD	lung_NSCLC_adenocarcinoma	0.043136	0
WM793B	SKCM	melanoma	0.043989	0
HOP-62	LUAD	lung_NSCLC_adenocarcinoma	0.044985	1
MOG-G-UVW	LGG	glioma	0.046399	0
NKM-1	LAML	acute_myeloid_leukaemia	0.046955	0
JHU-022	HNSC	head_and_neck	0.047532	0
PCI-15A	HNSC	head_and_neck	0.047796	0
TE-4	ESCA	oesophagus	0.04859	0
RKO	COREAD	large_intestine	0.048639	0
MFH-ino	UNCLASSIFIED	soft_tissue_other	0.049851	0
HuP-T3	PAAD	pancreas	0.049868	1
COLO-678	COREAD	large_intestine	0.049923	1
PCI-38	HNSC	head_and_neck	0.050473	0
U031	KIRC	kidney	0.050885	0
HuH-7	LIHC	liver	0.051539	0
SW48	COREAD	large_intestine	0.051917	0
LN-229	GBM	glioma	0.052328	0
LoVo	COREAD	large_intestine	0.052593	1
TE-8	ESCA	oesophagus	0.053376	0
NCI-H358	LUAD	lung_NSCLC_adenocarcinoma	0.053827	1
OSC-19	HNSC	head_and_neck	0.053909	0
MOLM-13	LAML	acute_myeloid_leukaemia	0.054598	0
CHL-1	SKCM	melanoma	0.055786	0
IST-MEL1	SKCM	melanoma	0.055979	0
LB1047-RCC	KIRC	kidney	0.057501	0
DU-145	PRAD	prostate	0.059136	0
SW900	LUSC	lung_NSCLC_squamous_cell_carcinoma	0.0602	1
Hs-939-T	SKCM	melanoma	0.060664	0
769-P	KIRC	kidney	0.060805	0
BB65-RCC	KIRC	kidney	0.061548	0
MDA-MB-231	BRCA	breast	0.061663	1
RCC-JF	KIRC	kidney	0.062083	0
A2780	UNCLASSIFIED	ovary	0.062902	0
BICR78	HNSC	head_and_neck	0.063546	0
SW982	UNCLASSIFIED	soft_tissue_other	0.06375	0
U-2-OS	UNCLASSIFIED	osteosarcoma	0.065877	0
PANC-03-27	PAAD	pancreas	0.065994	1
C3A	LIHC	liver	0.066069	0
MZ2-MEL	SKCM	melanoma	0.066111	0
EMC-BAC-1	LUAD	lung_NSCLC_adenocarcinoma	0.068461	0
Becker	GBM	glioma	0.070322	0
NCI-H1355	LUAD	lung_NSCLC_adenocarcinoma	0.070607	1
SW1116	COREAD	large_intestine	0.070677	1
NCI-H1568	LUAD	lung_NSCLC_adenocarcinoma	0.070781	0
ACHN	KIRC	kidney	0.071057	0
NUGC-3	STAD	stomach	0.072846	0
SNG-M	UCEC	endometrium	0.073107	1
HCC1143	BRCA	breast	0.074458	0
LS-123	COREAD	large_intestine	0.077393	1
SF539	LGG	glioma	0.07833	0
COR-L105	LUAD	lung_NSCLC_adenocarcinoma	0.079874	0
DND-41	ALL	T_cell_leukemia	0.080411	0
D-502MG	LGG	glioma	0.081803	0
NB10	NB	neuroblastoma	0.08373	0
SW1710	BLCA	bladder	0.0839	0
PC-14	LUAD	lung_NSCLC_adenocarcinoma	0.084004	0
K-562	LCML	chronic_myeloid_leukaemia	0.084802	0
SNU-423	LIHC	liver	0.084932	0
EFO-27	UNCLASSIFIED	ovary	0.085954	0
KON	HNSC	head_and_neck	0.087209	0
OV-7	OV	ovary	0.088029	1
YAPC	PAAD	pancreas	0.090463	1
PANC-10-05	PAAD	pancreas	0.091446	1
TK10	KIRC	kidney	0.091628	0
NCI-H2030	LUAD	lung_NSCLC_adenocarcinoma	0.094822	1
NCI-H2023	LUAD	lung_NSCLC_adenocarcinoma	0.096192	0
EMC-BAC-2	LUAD	lung_NSCLC_adenocarcinoma	0.098183	1
TMK-1	STAD	stomach	0.099029	0
RERF-GC-1B	STAD	stomach	0.099572	0
IM-9	MM	myeloma	0.101359	0
SW756	CESC	cervix	0.101541	1
SK-HEP-1	LIHC	liver	0.102488	0
ECC10	UNCLASSIFIED	stomach	0.104527	0
TOV-21G	OV	ovary	0.104676	1
KOSC-2	HNSC	head_and_neck	0.104876	0
D-566MG	GBM	glioma	0.105259	0
PEO1	OV	ovary	0.107999	0
NCI-H23	LUAD	lung_NSCLC_adenocarcinoma	0.109106	1
TE-12	ESCA	oesophagus	0.116091	0
RO82-W-1	THCA	thyroid	0.118088	0
SK-N-FI	NB	neuroblastoma	0.118694	0
CML-T1	LCML	chronic_myeloid_leukaemia	0.122606	0
A172	GBM	glioma	0.123312	0
HSC-4	HNSC	head_and_neck	0.124431	0
IGROV-1	OV	ovary	0.128339	0
TE-5	ESCA	oesophagus	0.12856	0
NCI-H441	LUAD	lung_NSCLC_adenocarcinoma	0.129804	1
NCI-H1993	LUAD	lung_NSCLC_adenocarcinoma	0.130644	0
NCI-H513	MESO	mesothelioma	0.133155	0
SNU-C5	COREAD	large_intestine	0.133836	0
PL-21	LAML	acute_myeloid_leukaemia	0.134138	1
LU-99A	UNCLASSIFIED	lung_NSCLC_large_cell	0.136014	1
SK-LU-1	LUAD	lung_NSCLC_adenocarcinoma	0.139801	1
NCI-H2009	LUAD	lung_NSCLC_adenocarcinoma	0.141246	1
D-392MG	GBM	glioma	0.141516	0
SN12C	KIRC	kidney	0.141988	0
HT-3	CESC	cervix	0.142622	0
NCI-H1944	LUAD	lung_NSCLC_adenocarcinoma	0.142746	1
LXF-289	LUAD	lung_NSCLC_adenocarcinoma	0.142859	0
WM278	SKCM	melanoma	0.143506	0
COR-L23	UNCLASSIFIED	lung_NSCLC_large_cell	0.144051	1
SW837	COREAD	large_intestine	0.144809	1
SNU-387	LIHC	liver	0.144824	0
SW962	UNCLASSIFIED	urogenital_system_other	0.145391	0
U-87-MG	GBM	glioma	0.145481	0
D-247MG	GBM	glioma	0.151848	0
NCI-H1563	LUAD	lung_NSCLC_adenocarcinoma	0.153679	0
KELLY	NB	neuroblastoma	0.153685	0
ML-1	THCA	thyroid	0.154	0
G-292-Clone-A141B1	UNCLASSIFIED	osteosarcoma	0.154118	0
RERF-LC-MS	LUAD	lung_NSCLC_adenocarcinoma	0.155531	0
JHH-4	LIHC	liver	0.156196	0
CAL-33	HNSC	head_and_neck	0.157833	0
SW1990	PAAD	pancreas	0.158677	1
BV-173	LCML	chronic_myeloid_leukaemia	0.158799	0
HCC-78	LUAD	lung_NSCLC_adenocarcinoma	0.15909	0
RCC-MF	KIRC	kidney	0.168372	0
SNU-182	LIHC	liver	0.168578	0
NCI-H2405	LUAD	lung_NSCLC_adenocarcinoma	0.168741	0
NCI-H2810	MESO	mesothelioma	0.169226	0
HARA	LUSC	lung_NSCLC_squamous_cell_carcinoma	0.169649	0
HCC1954	BRCA	breast	0.169999	0
STS-0421	UNCLASSIFIED	soft_tissue_other	0.172121	0
CAL-85-1	BRCA	breast	0.172285	0
LAN-6	NB	neuroblastoma	0.17297	1
Hs-746T	STAD	stomach	0.175524	0
RERF-LC-Sq1	LUSC	lung_NSCLC_squamous_cell_carcinoma	0.18245	0
GB-1	GBM	glioma	0.186065	0
YKG-1	GBM	glioma	0.188073	0
OAW-42	OV	ovary	0.1891	0
NCI-H1693	LUAD	lung_NSCLC_adenocarcinoma	0.191493	0
SK-GT-2	STAD	stomach	0.192353	0
NCI-H1869	LUSC	lung_NSCLC_squamous_cell_carcinoma	0.192683	0
C2BBe1	COREAD	large_intestine	0.1941	0
OVTOKO	OV	ovary	0.205718	0
U251	GBM	glioma	0.206954	0
JIMT-1	BRCA	breast	0.207385	0
FLO-1	ESCA	oesophagus	0.208156	0
KCL-22	LCML	chronic_myeloid_leukaemia	0.209003	0
A4-Fuk	DLBC	B_cell_lymphoma	0.212506	0
EKVX	LUAD	lung_NSCLC_adenocarcinoma	0.219669	0
CAL-120	BRCA	breast	0.225513	0
SKN	UNCLASSIFIED	uterus	0.227878	0
ME-180	CESC	cervix	0.233029	0
DBTRG-05MG	GBM	glioma	0.233424	0
Hs-766T	PAAD	pancreas	0.233794	1
NCI-H2452	MESO	mesothelioma	0.23794	0
G-401	UNCLASSIFIED	kidney	0.241952	0
NMC-G1	LGG	glioma	0.242152	0
LS-180	COREAD	large_intestine	0.242441	1
SKN-3	HNSC	head_and_neck	0.243402	0
YH-13	GBM	glioma	0.244225	0
639-V	BLCA	bladder	0.248202	0
CAL-12T	UNCLASSIFIED	lung_NSCLC_not_specified	0.250341	0
RCC-FG2	KIRC	kidney	0.25555	0
NCI-H1623	LUAD	lung_NSCLC_adenocarcinoma	0.257326	0
WM1552C	SKCM	melanoma	0.258054	0
UM-UC-3	BLCA	bladder	0.261381	1
NCI-H2722	MESO	mesothelioma	0.265064	0
LNZTA3WT4	GBM	glioma	0.266956	0
SIMA	NB	neuroblastoma	0.269984	0
SJSA-1	UNCLASSIFIED	bone_other	0.273775	1
KYSE-450	ESCA	oesophagus	0.273845	0
786-0	KIRC	kidney	0.274325	0
BFTC-909	KIRC	kidney	0.27462	0
647-V	BLCA	bladder	0.279858	0
DOV13	OV	ovary	0.280977	0
SW13	ACC	adrenal_gland	0.283689	0
UACC-893	BRCA	breast	0.286087	0
TGBC24TKB	UNCLASSIFIED	biliary_tract	0.286239	0
HSC-2	HNSC	head_and_neck	0.29218	0
JHOS-4	OV	ovary	0.292344	0
A204	UNCLASSIFIED	rhabdomyosarcoma	0.293655	0
NTERA-2-cl-D1	UNCLASSIFIED	testis	0.295455	0
ESO51	ESCA	oesophagus	0.297036	0
HSC-39	STAD	stomach	0.298529	0
SF295	GBM	glioma	0.300845	0
TOV-112D	OV	ovary	0.302994	0
FU97	STAD	stomach	0.303492	0
MFE-319	UCEC	endometrium	0.306168	0
DJM-1	UNCLASSIFIED	skin_other	0.308268	0
OV-56	OV	ovary	0.311871	1
FTC-133	THCA	thyroid	0.316502	0
SW1573	LUAD	lung_NSCLC_adenocarcinoma	0.32085	1
NCI-H2373	MESO	mesothelioma	0.329474	0
CAS-1	GBM	glioma	0.331432	0
U-118-MG	GBM	glioma	0.333459	0
OVISE	OV	ovary	0.334244	0
CAKI-1	KIRC	kidney	0.336398	0
SNU-5	STAD	stomach	0.340996	0
HeLa	CESC	cervix	0.343518	0
SW1088	GBM	glioma	0.343848	0
LB996-RCC	KIRC	kidney	0.344189	0
SNU-C2B	COREAD	large_intestine	0.34806	1
LC-2-ad	LUAD	lung_NSCLC_adenocarcinoma	0.348573	0
JVM-3	CLL	lymphoid_neoplasm_other	0.35093	0
SNU-449	LIHC	liver	0.352203	0
NCI-H1648	LUAD	lung_NSCLC_adenocarcinoma	0.366269	0
BHY	HNSC	head_and_neck	0.36991	0
SK-N-SH	NB	neuroblastoma	0.371534	0
NCI-H1573	LUAD	lung_NSCLC_adenocarcinoma	0.378075	1
H3255	LUAD	lung_NSCLC_adenocarcinoma	0.378876	0
T84	COREAD	large_intestine	0.381037	0
SNU-61	COREAD	large_intestine	0.381972	1
OE33	ESCA	oesophagus	0.383524	0
CHSA8926	UNCLASSIFIED	chondrosarcoma	0.383527	0
CFPAC-1	PAAD	pancreas	0.384211	1
OVCAR-8	OV	ovary	0.384304	0
OC-314	OV	ovary	0.384345	0
TE-1	ESCA	oesophagus	0.391172	0
TGBC11TKB	STAD	stomach	0.395427	1
KNS-81-FD	LGG	glioma	0.397501	0
23132-87	STAD	stomach	0.403665	0
HAL-01	ALL	lymphoblastic_leukemia	0.405765	0
ABC-1	LUAD	lung_NSCLC_adenocarcinoma	0.408731	0
A498	KIRC	kidney	0.409604	0
NCI-H2110	UNCLASSIFIED	lung_NSCLC_not_specified	0.413064	0
NB1	NB	neuroblastoma	0.414771	0
NCI-H1755	LUAD	lung_NSCLC_adenocarcinoma	0.416373	0
OCI-LY-19	DLBC	B_cell_lymphoma	0.41865	0
LC-1-sq	LUSC	lung_NSCLC_squamous_cell_carcinoma	0.420185	0
NCI-H2369	MESO	mesothelioma	0.421683	0
CAL-72	UNCLASSIFIED	osteosarcoma	0.425994	0
OE19	ESCA	oesophagus	0.43238	0
KATOIII	STAD	stomach	0.435202	0
G-402	UNCLASSIFIED	soft_tissue_other	0.441817	0
RH-18	UNCLASSIFIED	rhabdomyosarcoma	0.443967	0
RT-112	BLCA	bladder	0.455005	0
TC-YIK	UNCLASSIFIED	cervix	0.45533	0
TE-10	ESCA	oesophagus	0.456033	0
MDA-MB-175-VII	BRCA	breast	0.464265	0
8-MG-BA	GBM	glioma	0.465401	0
BE2-M17	NB	neuroblastoma	0.473086	0
BT-20	BRCA	breast	0.475586	0
OMC-1	CESC	cervix	0.482995	0
RCC-AB	KIRC	kidney	0.486276	0
HCC1569	BRCA	breast	0.490222	0
KGN	UNCLASSIFIED	ovary	0.491227	0
SCC-4	HNSC	head_and_neck	0.493912	0
MDA-MB-436	BRCA	breast	0.496836	0
H4	LGG	glioma	0.498766	0
OV-17R	OV	ovary	0.502305	0
NB14	NB	neuroblastoma	0.506965	0
LOU-NH91	LUSC	lung_NSCLC_squamous_cell_carcinoma	0.508275	0
MPP-89	MESO	mesothelioma	0.511323	0
SK-N-DZ	NB	neuroblastoma	0.513492	0
KP-4	PAAD	pancreas	0.514973	1
JHH-2	LIHC	liver	0.516248	0
SNU-81	COREAD	large_intestine	0.518545	1
NCI-H1793	LUAD	lung_NSCLC_adenocarcinoma	0.520187	0
NCI-H460	UNCLASSIFIED	lung_NSCLC_large_cell	0.523357	1
Calu-3	LUAD	lung_NSCLC_adenocarcinoma	0.524445	0
DMS-114	SCLC	lung_small_cell_carcinoma	0.526577	0
HCC70	BRCA	breast	0.541983	0
Hs-578-T	BRCA	breast	0.547841	0
RPMI-8866	LCML	chronic_myeloid_leukaemia	0.548148	0
UWB1.289	OV	ovary	0.550156	0
A431	UNCLASSIFIED	skin_other	0.560427	0
RCC-JW	KIRC	kidney	0.561427	0
NCI-H2461	MESO	mesothelioma	0.565006	0
NCI-H2803	MESO	mesothelioma	0.57087	0
AN3-CA	UCEC	endometrium	0.575428	0
OVK-18	OV	ovary	0.582355	1
SNU-398	LIHC	liver	0.585597	0
GAMG	LGG	glioma	0.587591	0
RT4	BLCA	bladder	0.593985	0
T-T	ESCA	oesophagus	0.594281	0
BICR10	HNSC	head_and_neck	0.604295	0
HA7-RCC	KIRC	kidney	0.60637	0
ESS-1	UNCLASSIFIED	endometrium	0.612383	0
MFE-296	UCEC	endometrium	0.613021	0
KP-3	UNCLASSIFIED	pancreas	0.632662	1
MOLM-16	LAML	acute_myeloid_leukaemia	0.648744	0
D-336MG	LGG	glioma	0.651179	0
KINGS-1	LGG	glioma	0.654653	0
FU-OV-1	OV	ovary	0.654889	0
BT-549	BRCA	breast	0.681526	0
MONO-MAC-6	LAML	acute_myeloid_leukaemia	0.682758	0
TT2609-C02	THCA	thyroid	0.68337	0
CS1	UNCLASSIFIED	bone_other	0.693944	0
HuTu-80	UNCLASSIFIED	digestive_system_other	0.69856	0
NCC021	KIRC	kidney	0.705313	0
H9	UNCLASSIFIED	lymphoid_neoplasm_other	0.711635	0
NCI-H838	LUAD	lung_NSCLC_adenocarcinoma	0.723579	0
ETK-1	UNCLASSIFIED	biliary_tract	0.727004	0
CAL-54	KIRC	kidney	0.72896	0
RPMI-8226	MM	myeloma	0.75121	1
WSU-DLCL2	DLBC	B_cell_lymphoma	0.763844	0
HO-1-u-1	HNSC	head_and_neck	0.768469	0
DSH1	BLCA	bladder	0.771289	0
SK-OV-3	OV	ovary	0.776757	0
NCI-H2731	MESO	mesothelioma	0.776957	0
NCI-H596	UNCLASSIFIED	lung_NSCLC_adenocarcinoma	0.779813	0
HT-115	COREAD	large_intestine	0.783054	0
KP-1N	PAAD	pancreas	0.805745	1
CHSA0108	UNCLASSIFIED	chondrosarcoma	0.808365	0
A388	UNCLASSIFIED	skin_other	0.820448	0
SR	UNCLASSIFIED	lymphoid_neoplasm_other	0.823573	0
MOLT-16	ALL	lymphoblastic_T_cell_leukaemia	0.83276	0
AMO-1	MM	haematopoietic_neoplasm_other	0.834363	1
KY821	LAML	leukemia	0.834811	0
A253	UNCLASSIFIED	head_and_neck	0.835219	0
RCC10RGB	KIRC	kidney	0.837243	0
EFO-21	OV	ovary	0.840887	0
A704	KIRC	kidney	0.857353	0
SBC-3	SCLC	lung_small_cell_carcinoma	0.872244	0
GCT	UNCLASSIFIED	soft_tissue_other	0.882305	0
SNB75	GBM	glioma	0.885412	0
PCI-6A	HNSC	head_and_neck	0.885915	0
CaR-1	COREAD	large_intestine	0.887603	0
HCC1395	BRCA	breast	0.89438	0
HT-1197	BLCA	bladder	0.898626	0
HC-1	UNCLASSIFIED	hairy_cell_leukaemia	0.907172	0
A673	UNCLASSIFIED	rhabdomyosarcoma	0.908005	0
NCI-H1781	LUAD	lung_NSCLC_adenocarcinoma	0.913007	0
KG-1	LAML	acute_myeloid_leukaemia	0.919979	0
OSC-20	HNSC	head_and_neck	0.920253	0
MFM-223	BRCA	breast	0.927427	0
VA-ES-BJ	UNCLASSIFIED	soft_tissue_other	0.93471	0
IA-LM	UNCLASSIFIED	lung_NSCLC_large_cell	0.936113	1
NCI-H661	UNCLASSIFIED	lung_NSCLC_large_cell	0.964963	0
42-MG-BA	GBM	glioma	0.9678	0
BC-1	DLBC	B_cell_lymphoma	0.972848	0
LB771-HNC	HNSC	head_and_neck	0.979489	0
U-266	MM	myeloma	0.995664	0
Hs-683	LGG	glioma	0.997937	0
HT-1376	BLCA	bladder	1.00285	0
NCI-H650	LUAD	lung_NSCLC_adenocarcinoma	1.00588	1
JSC-1	DLBC	B_cell_lymphoma	1.01027	0
TE-11	ESCA	oesophagus	1.01739	0
GP5d	COREAD	large_intestine	1.01947	1
PCI-30	HNSC	head_and_neck	1.02612	0
NCI-H2818	MESO	mesothelioma	1.02661	0
EHEB	CLL	lymphoid_neoplasm_other	1.02716	0
HCC1937	BRCA	breast	1.02731	0
SK-MG-1	GBM	glioma	1.03634	0
SF268	GBM	glioma	1.04227	0
Hs-445	UNCLASSIFIED	Hodgkin_lymphoma	1.05055	0
EW-16	UNCLASSIFIED	ewings_sarcoma	1.05485	0
KMRC-20	KIRC	kidney	1.06343	0
LU-65	UNCLASSIFIED	lung_NSCLC_large_cell	1.06363	1
DB	DLBC	B_cell_lymphoma	1.06499	0
KM12	COREAD	large_intestine	1.06776	0
NCI-H2869	MESO	mesothelioma	1.0703	0
TE-15	ESCA	oesophagus	1.07465	0
TUR	DLBC	B_cell_lymphoma	1.07994	0
no-10	LGG	glioma	1.08625	0
NCI-H226	LUSC	lung_NSCLC_squamous_cell_carcinoma	1.0944	0
MDA-MB-468	BRCA	breast	1.10114	0
TGBC1TKB	UNCLASSIFIED	biliary_tract	1.10413	0
NCI-H1581	UNCLASSIFIED	lung_NSCLC_large_cell	1.10465	0
SW1417	COREAD	large_intestine	1.1193	0
MKN7	STAD	stomach	1.12002	0
Ca-Ski	CESC	cervix	1.12451	0
ALL-SIL	ALL	T_cell_leukemia	1.12476	0
TCCSUP	BLCA	bladder	1.14159	0
PWR-1E	PRAD	prostate	1.14773	0
SK-UT-1	UNCLASSIFIED	soft_tissue_other	1.15037	0
SUP-M2	UNCLASSIFIED	anaplastic_large_cell_lymphoma	1.17464	0
huH-1	LIHC	liver	1.18596	0
HLE	LIHC	liver	1.18951	0
ME-1	LAML	acute_myeloid_leukaemia	1.19269	0
NCC010	KIRC	kidney	1.20242	0
OCI-M1	LAML	acute_myeloid_leukaemia	1.21046	0
OS-RC-2	KIRC	kidney	1.21442	0
KYSE-520	ESCA	oesophagus	1.21952	0
COLO-680N	ESCA	oesophagus	1.25074	0
SF126	GBM	glioma	1.2604	0
J82	BLCA	bladder	1.27723	0
KYSE-70	ESCA	oesophagus	1.30485	0
5637	BLCA	bladder	1.3115	0
KYSE-270	ESCA	oesophagus	1.31561	0
KURAMOCHI	UNCLASSIFIED	ovary	1.32843	0
SW156	KIRC	kidney	1.33343	0
KYSE-150	ESCA	oesophagus	1.36166	0
SW684	UNCLASSIFIED	fibrosarcoma	1.36792	0
EW-11	UNCLASSIFIED	ewings_sarcoma	1.37544	0
KYSE-50	ESCA	oesophagus	1.37918	0
M059J	GBM	glioma	1.3979	0
NCI-H28	MESO	mesothelioma	1.39915	0
LK-2	LUSC	lung_NSCLC_squamous_cell_carcinoma	1.40285	0
DMS-53	SCLC	lung_small_cell_carcinoma	1.40365	0
GI-1	LGG	glioma	1.43123	0
MOLT-4	ALL	lymphoblastic_leukemia	1.43611	0
T98G	GBM	glioma	1.45147	0
MS751	CESC	cervix	1.45186	0
NCI-H522	LUAD	lung_NSCLC_adenocarcinoma	1.45324	0
NCI-H841	SCLC	lung_small_cell_carcinoma	1.46518	0
LOUCY	ALL	lymphoblastic_T_cell_leukaemia	1.46666	0
HCC-827	LUAD	lung_NSCLC_adenocarcinoma	1.47357	0
HDQ-P1	BRCA	breast	1.47477	0
HCC1806	UNCLASSIFIED	breast	1.48206	0
NCI-H1341	SCLC	lung_small_cell_carcinoma	1.49016	0
Hs-940-T	SKCM	melanoma	1.49509	0
NCI-H2085	LUAD	lung_NSCLC_adenocarcinoma	1.50128	0
KYM-1	UNCLASSIFIED	rhabdomyosarcoma	1.50249	0
RCC-ER	KIRC	kidney	1.5209	0
KYAE-1	ESCA	oesophagus	1.52108	0
Detroit562	HNSC	head_and_neck	1.52614	0
D-423MG	GBM	glioma	1.54015	0
CAL-78	UNCLASSIFIED	chondrosarcoma	1.54647	0
MOG-G-CCM	LGG	glioma	1.55215	0
MDA-MB-415	BRCA	breast	1.58274	0
RH-41	UNCLASSIFIED	rhabdomyosarcoma	1.58861	0
JVM-2	CLL	lymphoid_neoplasm_other	1.59261	0
SBC-5	SCLC	lung_small_cell_carcinoma	1.6005	0
no-11	LGG	glioma	1.6363	0
KYSE-180	ESCA	oesophagus	1.65618	0
KP-N-YN	NB	neuroblastoma	1.66681	0
MLMA	UNCLASSIFIED	hairy_cell_leukaemia	1.67214	0
IMR-5	NB	neuroblastoma	1.68475	0
NCI-H2444	UNCLASSIFIED	lung_NSCLC_not_specified	1.70532	1
KYSE-510	ESCA	oesophagus	1.73315	0
Daoy	MB	medulloblastoma	1.73928	0
LN-18	GBM	glioma	1.7454	0
CAL-51	BRCA	breast	1.7586	0
SJRH30	UNCLASSIFIED	rhabdomyosarcoma	1.79856	0
NCI-H2591	MESO	mesothelioma	1.81183	0
SNU-1	STAD	stomach	1.82632	0
REH	UNCLASSIFIED	B_cell_leukemia	1.83403	0
MHH-PREB-1	UNCLASSIFIED	B_cell_leukemia	1.83701	0
SK-MEL-31	SKCM	melanoma	1.84565	0
NCI-H209	SCLC	lung_small_cell_carcinoma	1.85093	0
SNU-1040	COREAD	large_intestine	1.85648	0
NCI-H2227	SCLC	lung_small_cell_carcinoma	1.85675	0
CESS	LAML	acute_myeloid_leukaemia	1.88543	0
COLO-824	BRCA	breast	1.89427	0
VMRC-RCZ	KIRC	kidney	1.92303	0
MDA-MB-453	BRCA	breast	1.94453	0
D-542MG	GBM	glioma	1.94807	0
COR-L32	SCLC	lung_small_cell_carcinoma	1.96279	0
NCI-H1838	LUAD	lung_NSCLC_adenocarcinoma	1.98298	0
ES4	UNCLASSIFIED	ewings_sarcoma	2.00272	0
NCI-H211	SCLC	lung_small_cell_carcinoma	2.00902	0
TC-71	UNCLASSIFIED	ewings_sarcoma	2.01134	0
KOPN-8	UNCLASSIFIED	B_cell_leukemia	2.05277	1
CMK	LAML	acute_myeloid_leukaemia	2.06323	0
THP-1	LAML	acute_myeloid_leukaemia	2.07492	0
SiHa	CESC	cervix	2.1152	0
ES7	UNCLASSIFIED	ewings_sarcoma	2.11913	0
TT	THCA	thyroid	2.11968	0
JJN-3	MM	haematopoietic_neoplasm_other	2.12982	0
NCI-H647	UNCLASSIFIED	lung_NSCLC_not_specified	2.1513	1
SU-DHL-8	DLBC	B_cell_lymphoma	2.1689	0
SLVL	DLBC	B_cell_lymphoma	2.17783	0
ES3	UNCLASSIFIED	ewings_sarcoma	2.2226	0
OVKATE	OV	ovary	2.24743	0
RPMI-6666	UNCLASSIFIED	Hodgkin_lymphoma	2.26345	0
ARH-77	MM	myeloma	2.2655	0
LAMA-84	LCML	chronic_myeloid_leukaemia	2.28502	0
NCI-N87	STAD	stomach	2.31359	0
SU-DHL-10	DLBC	B_cell_lymphoma	2.33084	0
SW948	COREAD	large_intestine	2.34654	1
SKG-IIIa	CESC	cervix	2.37278	0
RPMI-8402	ALL	lymphoblastic_T_cell_leukaemia	2.3966	0
LB831-BLC	BLCA	bladder	2.39816	0
NY	UNCLASSIFIED	osteosarcoma	2.4437	0
MC-CAR	MM	haematopoietic_neoplasm_other	2.48145	0
HT	DLBC	B_cell_lymphoma	2.49572	0
TE-9	ESCA	oesophagus	2.4981	0
GDM-1	LAML	acute_myeloid_leukaemia	2.57001	0
HuO9	UNCLASSIFIED	osteosarcoma	2.59136	0
JHH-6	LIHC	liver	2.59391	0
LC4-1	ALL	lymphoblastic_leukemia	2.64908	0
NCI-H2595	MESO	mesothelioma	2.67621	0
PC-3_[JPC-3]	LUAD	lung_NSCLC_adenocarcinoma	2.69005	0
HOS	UNCLASSIFIED	osteosarcoma	2.71918	0
OAW-28	OV	ovary	2.72166	0
QIMR-WIL	LAML	acute_myeloid_leukaemia	2.72401	0
SNU-16	STAD	stomach	2.75017	0
NCI-H1651	LUAD	lung_NSCLC_adenocarcinoma	2.75194	0
CPC-N	SCLC	lung_small_cell_carcinoma	2.77674	0
CW-2	COREAD	large_intestine	2.78244	0
Jurkat	ALL	T_cell_leukemia	2.80675	0
P30-OHK	ALL	lymphoblastic_leukemia	2.91707	0
HCC1500	BRCA	breast	2.94867	0
DoTc2-4510	CESC	cervix	2.98598	0
22RV1	PRAD	prostate	3.05529	0
VMRC-MELG	SKCM	melanoma	3.05562	0
MC116	DLBC	B_cell_lymphoma	3.05982	0
HCC38	BRCA	breast	3.06714	0
KMS-11	MM	myeloma	3.08858	0
RERF-LC-KJ	LUAD	lung_NSCLC_adenocarcinoma	3.08974	0
EW-3	UNCLASSIFIED	ewings_sarcoma	3.08984	0
WIL2-NS	UNCLASSIFIED	lymphoid_neoplasm_other	3.11469	1
SU-DHL-16	DLBC	B_cell_lymphoma	3.14696	0
LN-405	GBM	glioma	3.18898	0
SU-DHL-4	DLBC	B_cell_lymphoma	3.18906	0
MES-SA	UNCLASSIFIED	uterus	3.24272	0
SU8686	PAAD	pancreas	3.32507	1
BL-41	UNCLASSIFIED	Burkitt_lymphoma	3.34783	0
NCI-H1688	SCLC	lung_small_cell_carcinoma	3.36989	0
DEL	UNCLASSIFIED	lymphoid_neoplasm_other	3.38521	0
HCT-15	COREAD	large_intestine	3.41289	1
P32-ISH	UNCLASSIFIED	Burkitt_lymphoma	3.42318	0
CCK-81	COREAD	large_intestine	3.50979	0
HuO-3N1	UNCLASSIFIED	osteosarcoma	3.54643	0
DG-75	UNCLASSIFIED	Burkitt_lymphoma	3.57947	0
COLO-668	SCLC	lung_small_cell_carcinoma	3.63771	1
COLO-800	SKCM	melanoma	3.64097	0
JiyoyeP-2003	UNCLASSIFIED	Burkitt_lymphoma	3.67015	0
ES8	UNCLASSIFIED	ewings_sarcoma	3.67886	0
RC-K8	DLBC	B_cell_lymphoma	3.68086	0
RCH-ACV	UNCLASSIFIED	B_cell_leukemia	3.69332	1
RL	DLBC	B_cell_lymphoma	3.74909	0
SW1783	LGG	glioma	3.76955	0
COR-L279	SCLC	lung_small_cell_carcinoma	3.7825	0
CCRF-CEM	ALL	lymphoblastic_leukemia	3.81438	1
TGW	NB	neuroblastoma	3.821	0
ESO26	ESCA	oesophagus	3.96031	0
CTV-1	LAML	acute_myeloid_leukaemia	3.96746	0
SU-DHL-6	DLBC	B_cell_lymphoma	3.9899	0
Ramos-2G6-4C10	UNCLASSIFIED	Burkitt_lymphoma	4.06496	0
CA46	UNCLASSIFIED	Burkitt_lymphoma	4.09856	0
RH-1	UNCLASSIFIED	rhabdomyosarcoma	4.11721	0
ES6	UNCLASSIFIED	ewings_sarcoma	4.14887	0
JM1	DLBC	B_cell_lymphoma	4.17091	0
MC-IXC	NB	neuroblastoma	4.19347	0
NCI-H1105	SCLC	lung_small_cell_carcinoma	4.23009	0
LCLC-103H	UNCLASSIFIED	lung_NSCLC_large_cell	4.26303	0
MHH-CALL-2	UNCLASSIFIED	B_cell_leukemia	4.30868	0
NCI-H2172	UNCLASSIFIED	lung_NSCLC_not_specified	4.33595	0
HGC-27	STAD	stomach	4.39024	0
HH	UNCLASSIFIED	T_cell_leukemia	4.42134	0
NCI-H2342	LUAD	lung_NSCLC_adenocarcinoma	4.42959	0
MDA-MB-361	BRCA	breast	4.43582	0
KE-37	ALL	lymphoblastic_leukemia	4.48439	0
L-363	MM	myeloma	4.53738	0
UMC-11	UNCLASSIFIED	lung_NSCLC_carcinoid	4.55703	0
EW-22	UNCLASSIFIED	ewings_sarcoma	4.56009	0
SUP-HD1	UNCLASSIFIED	Hodgkin_lymphoma	4.57838	0
CCF-STTG1	GBM	glioma	4.59113	0
JAR	UNCLASSIFIED	urogenital_system_other	4.59978	0
OPM-2	MM	myeloma	4.61551	0
RF-48	STAD	stomach	4.65053	0
KARPAS-231	UNCLASSIFIED	B_cell_leukemia	4.6931	0
OCUB-M	BRCA	breast	4.71938	0
NCI-H1155	UNCLASSIFIED	lung_NSCLC_large_cell	4.77655	1
EVSA-T	BRCA	breast	4.9094	0
EW-7	UNCLASSIFIED	ewings_sarcoma	4.9218	0
NB7	NB	neuroblastoma	4.97293	0
TK	DLBC	B_cell_lymphoma	4.98159	0
NCI-H1048	SCLC	lung_small_cell_carcinoma	4.98434	0
EFM-192A	BRCA	breast	4.98621	0
BE-13	ALL	lymphoblastic_leukemia	5.08703	0
EJM	MM	lymphoid_neoplasm_other	5.16521	0
HCC1187	BRCA	breast	5.25588	0
TE-6	ESCA	oesophagus	5.32779	0
HDLM-2	UNCLASSIFIED	Hodgkin_lymphoma	5.3404	0
VMRC-LCD	LUAD	lung_NSCLC_adenocarcinoma	5.3745	0
GA-10	UNCLASSIFIED	Burkitt_lymphoma	5.37589	0
NALM-6	UNCLASSIFIED	B_cell_leukemia	5.40492	0
CRO-AP2	DLBC	B_cell_lymphoma	5.41704	0
MFE-280	UCEC	endometrium	5.44315	0
HEL	LAML	acute_myeloid_leukaemia	5.60109	0
NU-DUL-1	DLBC	B_cell_lymphoma	5.78486	0
HEC-1	UCEC	endometrium	5.78807	1
NCI-H1770	UNCLASSIFIED	lung_NSCLC_not_specified	5.80282	0
GRANTA-519	DLBC	B_cell_lymphoma	5.93364	0
NCI-H847	SCLC	lung_small_cell_carcinoma	5.9446	0
NB13	NB	neuroblastoma	6.06889	0
IST-SL1	SCLC	lung_small_cell_carcinoma	6.12896	0
RS4-11	ALL	leukemia	6.17103	0
NCI-H508	COREAD	large_intestine	6.18564	0
MHH-ES-1	UNCLASSIFIED	ewings_sarcoma	6.19906	0
NCI-H520	LUSC	lung_NSCLC_squamous_cell_carcinoma	6.20772	0
GR-ST	ALL	lymphoblastic_leukemia	6.33914	0
CTB-1	DLBC	B_cell_lymphoma	6.46586	0
U-698-M	UNCLASSIFIED	B_cell_leukemia	6.54061	0
NCI-H1836	SCLC	lung_small_cell_carcinoma	6.57507	0
NAMALWA	UNCLASSIFIED	Burkitt_lymphoma	6.58015	0
NCI-H835	UNCLASSIFIED	lung_NSCLC_carcinoid	6.62763	0
SK-PN-DW	UNCLASSIFIED	ewings_sarcoma	6.68367	0
CADO-ES1	UNCLASSIFIED	ewings_sarcoma	6.7096	0
NCI-H322M	LUAD	lung_NSCLC_adenocarcinoma	6.74439	0
T47D	BRCA	breast	6.75186	0
KARPAS-45	ALL	lymphoblastic_leukemia	6.77336	0
KARPAS-1106P	DLBC	B_cell_lymphoma	6.84674	0
Farage	DLBC	B_cell_lymphoma	6.8991	0
P12-ICHIKAWA	ALL	lymphoblastic_T_cell_leukaemia	6.91367	0
IST-SL2	SCLC	lung_small_cell_carcinoma	6.95208	0
LP-1	MM	myeloma	6.98306	0
NCI-H1876	SCLC	lung_small_cell_carcinoma	7.20027	0
KNS-42	LGG	glioma	7.33275	0
KARPAS-422	DLBC	B_cell_lymphoma	7.34986	0
NCI-H810	UNCLASSIFIED	lung_NSCLC_large_cell	7.39151	0
NCI-H146	SCLC	lung_small_cell_carcinoma	7.4736	0
KLE	UCEC	endometrium	7.47996	0
MDA-MB-330	BRCA	breast	7.56057	0
KARPAS-299	UNCLASSIFIED	anaplastic_large_cell_lymphoma	7.57622	0
Saos-2	UNCLASSIFIED	osteosarcoma	7.61249	0
L-540	UNCLASSIFIED	Hodgkin_lymphoma	7.79018	0
JEKO-1	DLBC	B_cell_lymphoma	7.86008	0
L-1236	UNCLASSIFIED	Hodgkin_lymphoma	7.8819	0
NCI-H1435	LUAD	lung_NSCLC_adenocarcinoma	7.91371	0
ATN-1	ALL	lymphoblastic_T_cell_leukaemia	8.04746	0
NCI-H1436	SCLC	lung_small_cell_carcinoma	8.0796	0
KM-H2	UNCLASSIFIED	Hodgkin_lymphoma	8.15294	0
Daudi	UNCLASSIFIED	Burkitt_lymphoma	8.16934	0
EW-18	UNCLASSIFIED	ewings_sarcoma	8.17827	0
EB2	UNCLASSIFIED	Burkitt_lymphoma	8.22366	0
JEG-3	UNCLASSIFIED	urogenital_system_other	8.34327	0
SUP-B8	UNCLASSIFIED	B_cell_leukemia	8.43934	0
SUP-T1	ALL	lymphoblastic_T_cell_leukaemia	8.44109	0
YT	ALL	lymphoid_neoplasm_other	8.56859	0
WSU-NHL	UNCLASSIFIED	lymphoid_neoplasm_other	8.60648	0
NCI-H2029	SCLC	lung_small_cell_carcinoma	8.72608	0
PF-382	ALL	lymphoblastic_T_cell_leukaemia	8.8691	0
ALL-PO	ALL	lymphoblastic_leukemia	8.89409	0
ST486	UNCLASSIFIED	Burkitt_lymphoma	9.03915	0
SHP-77	SCLC	lung_small_cell_carcinoma	9.12829	1
HCE-4	ESCA	oesophagus	9.1594	0
NCI-H2066	SCLC	lung_small_cell_carcinoma	9.1725	0
PANC-08-13	PAAD	pancreas	9.28097	1
HCC1419	BRCA	breast	9.30111	0
HCC-366	UNCLASSIFIED	lung_NSCLC_not_specified	9.31004	0
NB(TU)1-10	NB	neuroblastoma	9.3109	0
ES5	UNCLASSIFIED	ewings_sarcoma	9.6006	0
NCI-H82	SCLC	lung_small_cell_carcinoma	9.65456	0
MCF7	BRCA	breast	9.66601	0
D-283MED	MB	medulloblastoma	9.7426	0
EFM-19	BRCA	breast	9.82107	0
NCI-H524	SCLC	lung_small_cell_carcinoma	9.87412	0
MS-1	SCLC	lung_small_cell_carcinoma	9.90162	0
HCC1428	BRCA	breast	9.95488	0
NCI-H526	SCLC	lung_small_cell_carcinoma	9.96813	0
COLO-320-HSR	COREAD	large_intestine	9.98299	0
L-428	UNCLASSIFIED	Hodgkin_lymphoma	10.0641	0
NCI-H2170	LUSC	lung_NSCLC_squamous_cell_carcinoma	10.0642	0
EW-1	UNCLASSIFIED	ewings_sarcoma	10.2155	0
AM-38	GBM	glioma	10.4832	0
NCI-H720	UNCLASSIFIED	lung_NSCLC_carcinoid	10.6419	0
EB-3	UNCLASSIFIED	Burkitt_lymphoma	10.6892	0
COLO-684	UCEC	endometrium	10.7236	0
CAMA-1	BRCA	breast	10.7286	0
Mo-T	UNCLASSIFIED	hairy_cell_leukaemia	10.7753	0
NCI-H69	SCLC	lung_small_cell_carcinoma	10.812	0
NCI-H1694	SCLC	lung_small_cell_carcinoma	10.8234	0
OVCAR-3	OV	ovary	10.8725	0
COR-L321	UNCLASSIFIED	lung_other	11.0719	0
VAL	DLBC	B_cell_lymphoma	11.1432	0
LU-134-A	SCLC	lung_small_cell_carcinoma	11.1961	0
EW-24	UNCLASSIFIED	ewings_sarcoma	11.3835	0
SBC-1	SCLC	lung_small_cell_carcinoma	11.4742	0
IST-MES1	MESO	mesothelioma	11.6378	0
ES1	UNCLASSIFIED	ewings_sarcoma	11.676	0
NCI-H2081	SCLC	lung_small_cell_carcinoma	11.691	0
NCI-H446	SCLC	lung_small_cell_carcinoma	11.908	0
VCaP	PRAD	prostate	11.966	0
NCI-H1703	UNCLASSIFIED	lung_NSCLC_adenocarcinoma	12.1402	0
SK-ES-1	UNCLASSIFIED	ewings_sarcoma	12.1728	0
EN	UCEC	endometrium	12.4873	0
DMS-273	SCLC	lung_small_cell_carcinoma	12.7068	0
LU-135	SCLC	lung_small_cell_carcinoma	12.7512	0
NCI-H2141	SCLC	lung_small_cell_carcinoma	12.8765	0
ChaGo-K-1	UNCLASSIFIED	lung_NSCLC_not_specified	12.9943	0
HCC202	BRCA	breast	13.1469	0
NCI-H1092	SCLC	lung_small_cell_carcinoma	13.2637	0
HCC2157	BRCA	breast	13.3171	0
MRK-nu-1	BRCA	breast	13.4215	0
SK-MM-2	MM	myeloma	13.4889	0
MDA-MB-157	BRCA	breast	13.5217	0
GOTO	NB	neuroblastoma	13.8786	0
BALL-1	UNCLASSIFIED	B_cell_leukemia	14.0574	0
NCI-H2135	UNCLASSIFIED	lung_NSCLC_not_specified	14.1212	0
LNCaP-Clone-FGC	PRAD	prostate	14.2234	0
Raji	UNCLASSIFIED	Burkitt_lymphoma	14.5649	0
SCH	UNCLASSIFIED	stomach	14.638	0
LB647-SCLC	SCLC	lung_small_cell_carcinoma	14.8824	0
NB17	NB	neuroblastoma	15.0595	0
EW-13	UNCLASSIFIED	ewings_sarcoma	15.2022	0
NCI-H196	SCLC	lung_small_cell_carcinoma	15.5629	0
NCI-H1304	SCLC	lung_small_cell_carcinoma	15.6349	0
PC-3	PRAD	prostate	15.745	0
OACM5-1	ESCA	oesophagus	16.0699	0
NCI-H187	SCLC	lung_small_cell_carcinoma	16.508	0
COR-L95	SCLC	lung_small_cell_carcinoma	16.5961	0
CHP-126	NB	neuroblastoma	16.8498	0
DMS-79	SCLC	lung_small_cell_carcinoma	16.9645	0
MN-60	UNCLASSIFIED	B_cell_leukemia	17.0163	0
BEN	UNCLASSIFIED	lung_NSCLC_not_specified	18.6827	0
NCI-H2804	MESO	mesothelioma	19.0659	0
LU-139	SCLC	lung_small_cell_carcinoma	19.7852	0
ROS-50	UNCLASSIFIED	B_cell_leukemia	21.4976	0
COR-L88	SCLC	lung_small_cell_carcinoma	22.8065	0
NCI-H345	SCLC	lung_small_cell_carcinoma	23.5417	0
LU-165	SCLC	lung_small_cell_carcinoma	24.2742	0
BT-474	BRCA	breast	25.5152	0
HCC2218	BRCA	breast	28.3518	0
BT-483	BRCA	breast	47.4821	0
ZR-75-30	BRCA	breast	55.3177	0
